# Supplementary material for: Investigating the shared genetic architecture between primary sclerosing cholangitis and inflammatory bowel diseases: a Mendelian randomization study
Source: BMC Gastroenterol. 2024 Feb 19;24:77. doi: 10.1186/s12876-024-03162-6 (PMC10875759; doi:10.1186/s12876-024-03162-6)
Supplement: Supplementary file 1 [file 12876_2024_3162_MOESM1_ESM.zip]

Archive with 2 entries (2 files):
- Supplementary.docx
- __MACOSX/._Supplementary.docx
